# Supplementary material for: The effect of interleukin 10 polymorphisms on breast cancer susceptibility in Han women in Shaanxi Province
Source: PLoS One. 2020 May 7;15(5):e0232174. doi: 10.1371/journal.pone.0232174 (PMC7205473; doi:10.1371/journal.pone.0232174)
Supplement: S1 Data — (XLSX) [file pone.0232174.s001.xlsx]

## Sheet: locus info
SNP rs#	Chromosome	Position	Band	Allele
				A	B	Gene(s)	Role
rs1554286	chr1	206944233	1q32.1	G	A	IL10	Intron(boundary)
rs1518111	chr1	206944645	1q32.1	C	T	IL10	Intron(boundary)
rs3021094	chr1	206944952	1q32.1	G	T	IL10	Intron
rs3790622	chr1	206945163	1q32.1	A	G	IL10	Intron
rs3024490	chr1	206945311	1q32.1	C	A	IL10	Intron
rs1800871	chr1	206946634	1q32.1	G	A	IL10	Promoter
A/B stands for minor/major alleles on the control sample frequencies.

## Sheet: H-W
SNP ID	Allele		O(HET)	E(HET)	P
	A	B
rs1554286	G	A	0.414	0.4513	0.1683
rs1518111	C	T	0.3949	0.4472	0.04314
rs3021094	G	T	0.4299	0.4945	0.0224
rs3790622	A	G	0.1401	0.1466	0.4285
rs3024490	C	A	0.4013	0.4451	0.0986
rs1800871	G	A	0.4013	0.4451	0.0986
A/B, minor/major alleles on the control sample frequencies.
O(HET),observed heterozygosity
E(HET),expected heterozygosity
P,Hardy-Weinberg equilibrium (HWE) p value calculated by exact test
	p<0.05

## Sheet: allele ORs,95% CI,Chi-square
SNP ID	Case		Control		ORs	95% CI		Pearson Chi-Square	Pearson Chi-Square P value	Continuity Correction Chi-Square	Continuity Correction P value	Fisher exact P value	z	P value
	A frequency(MAF)	B frequency	A frequency(MAF)	B frequency
rs1554286	0.358491	0.641509	0.343949	0.656051	1.0659	0.836685	1.35792	0.266944	0.605389	0.206896	0.649211	0.6213	1	0.605389
rs1518111	0.358491	0.641509	0.33758	0.66242	1.09656	0.860312	1.39768	0.554554	0.456463	0.466125	0.494775	0.4581	1	0.456463
rs3021094	0.435849	0.564151	0.447452	0.552548	0.954034	0.755853	1.20418	0.15689	0.692036	0.113374	0.736335	0.7217	1	0.692036
rs3790622	0.0814394	0.918561	0.0796178	0.920382	1.02491	0.669964	1.5679	0.0128654	0.909693	2.38394e-05	0.996104	0.914	1	0.909693
rs3024490	0.354717	0.645283	0.334395	0.665605	1.09418	0.857955	1.39545	0.52624	0.468192	0.440003	0.507121	0.4947	1	0.468192
rs1800871	0.354717	0.645283	0.334395	0.665605	1.09418	0.857955	1.39545	0.52624	0.468192	0.440003	0.507121	0.4947	1	0.468192
z is codeds 1/2/3 to represent which method is more accurate for this marker (1-Pearson Chi-square,2-Continuity Correction,3-Fisher Exact).
